# Supplementary material for: CO2 Laser-Based Rapid Prototyping of Micropumps
Source: Micromachines (Basel). 2018 May 3;9(5):215. doi: 10.3390/mi9050215 (PMC6187535; doi:10.3390/mi9050215)
Supplement: Supplementary file 1 [file micromachines-09-00215-s001.zip]

Archive with 22 entries (20 files):
- micromachines-284508-SI/
- micromachines-284508-SI/CB_FixPDFs.sh
- micromachines-284508-SI/chicago2.bst
- micromachines-284508-SI/Figures/
- micromachines-284508-SI/Figures/FigS2a_DSC_0788small.jpg
- micromachines-284508-SI/Figures/FigS2b_DSC_0788small_TopZigZag.jpg
- micromachines-284508-SI/Figures/FigS2c_FullChipNoWrinkles_2_BottomRightValve.jpg
- micromachines-284508-SI/Figures/S1a_CleanChannel.pdf
- micromachines-284508-SI/Figures/S1b_DropsPair.pdf
- micromachines-284508-SI/logo-ccby-eps-converted-to.pdf
- micromachines-284508-SI/logo-ccby.eps
- micromachines-284508-SI/logo-mdpi-eps-converted-to.pdf
- micromachines-284508-SI/logo-mdpi.eps
- micromachines-284508-SI/logo-updates.jpg
- micromachines-284508-SI/mdpi.bst
- micromachines-284508-SI/mdpi.cls
- micromachines-284508-SI/SupplementaryInformationZSR1.aux
- micromachines-284508-SI/SupplementaryInformationZSR1.log
- micromachines-284508-SI/SupplementaryInformationZSR1.out
- micromachines-284508-SI/SupplementaryInformationZSR1.pdf
- micromachines-284508-SI/SupplementaryInformationZSR1.synctex.gz
- micromachines-284508-SI/SupplementaryInformationZSR1.tex
