# Supplementary material for: CO2 Laser-Based Rapid Prototyping of Micropumps
Source: Micromachines (Basel). 2018 May 3;9(5):215. doi: 10.3390/mi9050215 (PMC6187535; doi:10.3390/mi9050215)
Supplement: Supplementary file 1 [file micromachines-09-00215-s001.zip › micromachines-284508-SI/CB_FixPDFs.sh]

# Useful commands to deal with bloated pdf images
#for i in Fig1a_processflow.pdf Fig1b_fullsetuplabeled.pdf Fig1c_upper.pdf Fig2a_LaserweldExample.pdf Fig2b_LeadIntoZigZagNearAll.pdf Fig3a_E1.pdf Fig3b_E1.pdf Fig3c_G1.pdf Fig3d_G1.pdf; do convert -quality 100 -density 300 $i $i; done

#for i in *.pdf; do gs -sDEVICE=pdfwrite -dCompatibilityLevel=1.4 -dPDFSETTINGS=/printer -dNOPAUSE -dQUIET -dBATCH -sOutputFile=Rev$i $i; done
