# Supplementary material for: CO2 Laser-Based Rapid Prototyping of Micropumps
Source: Micromachines (Basel). 2018 May 3;9(5):215. doi: 10.3390/mi9050215 (PMC6187535; doi:10.3390/mi9050215)
Supplement: Supplementary file 1 [file micromachines-09-00215-s001.zip › micromachines-284508-SI/SupplementaryInformationZSR1.log]

This is pdfTeX, Version 3.14159265-2.6-1.40.15 (TeX Live 2014/W32TeX) (preloaded format=pdflatex 2017.4.29)  3 MAY 2018 17:19
entering extended mode
 restricted \write18 enabled.
 %&-line parsing enabled.
**SupplementaryInformationZSR1.tex
(./SupplementaryInformationZSR1.tex
LaTeX2e <2014/05/01>
Babel <3.9k> and hyphenation patterns for 78 languages loaded.
(./mdpi.cls
Document Class: mdpi 2017/01/26 MDPI paper class
(c:/texlive/2014/texmf-dist/tex/latex/base/article.cls
Document Class: article 2007/10/19 v1.4h Standard LaTeX document class
(c:/texlive/2014/texmf-dist/tex/latex/base/size10.clo
File: size10.clo 2007/10/19 v1.4h Standard LaTeX file (size option)
)
\c@part=\count79
\c@section=\count80
\c@subsection=\count81
\c@subsubsection=\count82
\c@paragraph=\count83
\c@subparagraph=\count84
\c@figure=\count85
\c@table=\count86
\abovecaptionskip=\skip41
\belowcaptionskip=\skip42
\bibindent=\dimen102
)
(c:/texlive/2014/texmf-dist/tex/latex/base/fontenc.sty
Package: fontenc 2005/09/27 v1.99g Standard LaTeX package

(c:/texlive/2014/texmf-dist/tex/latex/base/t1enc.def
File: t1enc.def 2005/09/27 v1.99g Standard LaTeX file
LaTeX Font Info:    Redeclaring font encoding T1 on input line 43.
))
(c:/texlive/2014/texmf-dist/tex/latex/base/inputenc.sty
Package: inputenc 2014/04/30 v1.2b Input encoding file
\inpenc@prehook=\toks14
\inpenc@posthook=\toks15

(c:/texlive/2014/texmf-dist/tex/latex/base/utf8.def
File: utf8.def 2008/04/05 v1.1m UTF-8 support for inputenc
Now handling font encoding OML ...
... no UTF-8 mapping file for font encoding OML
Now handling font encoding T1 ...
... processing UTF-8 mapping file for font encoding T1

(c:/texlive/2014/texmf-dist/tex/latex/base/t1enc.dfu
File: t1enc.dfu 2008/04/05 v1.1m UTF-8 support for inputenc
   defining Unicode char U+00A1 (decimal 161)
   defining Unicode char U+00A3 (decimal 163)
   defining Unicode char U+00AB (decimal 171)
   defining Unicode char U+00BB (decimal 187)
   defining Unicode char U+00BF (decimal 191)
   defining Unicode char U+00C0 (decimal 192)
   defining Unicode char U+00C1 (decimal 193)
   defining Unicode char U+00C2 (decimal 194)
   defining Unicode char U+00C3 (decimal 195)
   defining Unicode char U+00C4 (decimal 196)
   defining Unicode char U+00C5 (decimal 197)
   defining Unicode char U+00C6 (decimal 198)
   defining Unicode char U+00C7 (decimal 199)
   defining Unicode char U+00C8 (decimal 200)
   defining Unicode char U+00C9 (decimal 201)
   defining Unicode char U+00CA (decimal 202)
   defining Unicode char U+00CB (decimal 203)
   defining Unicode char U+00CC (decimal 204)
   defining Unicode char U+00CD (decimal 205)
   defining Unicode char U+00CE (decimal 206)
   defining Unicode char U+00CF (decimal 207)
   defining Unicode char U+00D0 (decimal 208)
   defining Unicode char U+00D1 (decimal 209)
   defining Unicode char U+00D2 (decimal 210)
   defining Unicode char U+00D3 (decimal 211)
   defining Unicode char U+00D4 (decimal 212)
   defining Unicode char U+00D5 (decimal 213)
   defining Unicode char U+00D6 (decimal 214)
   defining Unicode char U+00D8 (decimal 216)
   defining Unicode char U+00D9 (decimal 217)
   defining Unicode char U+00DA (decimal 218)
   defining Unicode char U+00DB (decimal 219)
   defining Unicode char U+00DC (decimal 220)
   defining Unicode char U+00DD (decimal 221)
   defining Unicode char U+00DE (decimal 222)
   defining Unicode char U+00DF (decimal 223)
   defining Unicode char U+00E0 (decimal 224)
   defining Unicode char U+00E1 (decimal 225)
   defining Unicode char U+00E2 (decimal 226)
   defining Unicode char U+00E3 (decimal 227)
   defining Unicode char U+00E4 (decimal 228)
   defining Unicode char U+00E5 (decimal 229)
   defining Unicode char U+00E6 (decimal 230)
   defining Unicode char U+00E7 (decimal 231)
   defining Unicode char U+00E8 (decimal 232)
   defining Unicode char U+00E9 (decimal 233)
   defining Unicode char U+00EA (decimal 234)
   defining Unicode char U+00EB (decimal 235)
   defining Unicode char U+00EC (decimal 236)
   defining Unicode char U+00ED (decimal 237)
   defining Unicode char U+00EE (decimal 238)
   defining Unicode char U+00EF (decimal 239)
   defining Unicode char U+00F0 (decimal 240)
   defining Unicode char U+00F1 (decimal 241)
   defining Unicode char U+00F2 (decimal 242)
   defining Unicode char U+00F3 (decimal 243)
   defining Unicode char U+00F4 (decimal 244)
   defining Unicode char U+00F5 (decimal 245)
   defining Unicode char U+00F6 (decimal 246)
   defining Unicode char U+00F8 (decimal 248)
   defining Unicode char U+00F9 (decimal 249)
   defining Unicode char U+00FA (decimal 250)
   defining Unicode char U+00FB (decimal 251)
   defining Unicode char U+00FC (decimal 252)
   defining Unicode char U+00FD (decimal 253)
   defining Unicode char U+00FE (decimal 254)
   defining Unicode char U+00FF (decimal 255)
   defining Unicode char U+0102 (decimal 258)
   defining Unicode char U+0103 (decimal 259)
   defining Unicode char U+0104 (decimal 260)
   defining Unicode char U+0105 (decimal 261)
   defining Unicode char U+0106 (decimal 262)
   defining Unicode char U+0107 (decimal 263)
   defining Unicode char U+010C (decimal 268)
   defining Unicode char U+010D (decimal 269)
   defining Unicode char U+010E (decimal 270)
   defining Unicode char U+010F (decimal 271)
   defining Unicode char U+0110 (decimal 272)
   defining Unicode char U+0111 (decimal 273)
   defining Unicode char U+0118 (decimal 280)
   defining Unicode char U+0119 (decimal 281)
   defining Unicode char U+011A (decimal 282)
   defining Unicode char U+011B (decimal 283)
   defining Unicode char U+011E (decimal 286)
   defining Unicode char U+011F (decimal 287)
   defining Unicode char U+0130 (decimal 304)
   defining Unicode char U+0131 (decimal 305)
   defining Unicode char U+0132 (decimal 306)
   defining Unicode char U+0133 (decimal 307)
   defining Unicode char U+0139 (decimal 313)
   defining Unicode char U+013A (decimal 314)
   defining Unicode char U+013D (decimal 317)
   defining Unicode char U+013E (decimal 318)
   defining Unicode char U+0141 (decimal 321)
   defining Unicode char U+0142 (decimal 322)
   defining Unicode char U+0143 (decimal 323)
   defining Unicode char U+0144 (decimal 324)
   defining Unicode char U+0147 (decimal 327)
   defining Unicode char U+0148 (decimal 328)
   defining Unicode char U+014A (decimal 330)
   defining Unicode char U+014B (decimal 331)
   defining Unicode char U+0150 (decimal 336)
   defining Unicode char U+0151 (decimal 337)
   defining Unicode char U+0152 (decimal 338)
   defining Unicode char U+0153 (decimal 339)
   defining Unicode char U+0154 (decimal 340)
   defining Unicode char U+0155 (decimal 341)
   defining Unicode char U+0158 (decimal 344)
   defining Unicode char U+0159 (decimal 345)
   defining Unicode char U+015A (decimal 346)
   defining Unicode char U+015B (decimal 347)
   defining Unicode char U+015E (decimal 350)
   defining Unicode char U+015F (decimal 351)
   defining Unicode char U+0160 (decimal 352)
   defining Unicode char U+0161 (decimal 353)
   defining Unicode char U+0162 (decimal 354)
   defining Unicode char U+0163 (decimal 355)
   defining Unicode char U+0164 (decimal 356)
   defining Unicode char U+0165 (decimal 357)
   defining Unicode char U+016E (decimal 366)
   defining Unicode char U+016F (decimal 367)
   defining Unicode char U+0170 (decimal 368)
   defining Unicode char U+0171 (decimal 369)
   defining Unicode char U+0178 (decimal 376)
   defining Unicode char U+0179 (decimal 377)
   defining Unicode char U+017A (decimal 378)
   defining Unicode char U+017B (decimal 379)
   defining Unicode char U+017C (decimal 380)
   defining Unicode char U+017D (decimal 381)
   defining Unicode char U+017E (decimal 382)
   defining Unicode char U+200C (decimal 8204)
   defining Unicode char U+2013 (decimal 8211)
   defining Unicode char U+2014 (decimal 8212)
   defining Unicode char U+2018 (decimal 8216)
   defining Unicode char U+2019 (decimal 8217)
   defining Unicode char U+201A (decimal 8218)
   defining Unicode char U+201C (decimal 8220)
   defining Unicode char U+201D (decimal 8221)
   defining Unicode char U+201E (decimal 8222)
   defining Unicode char U+2030 (decimal 8240)
   defining Unicode char U+2031 (decimal 8241)
   defining Unicode char U+2039 (decimal 8249)
   defining Unicode char U+203A (decimal 8250)
   defining Unicode char U+2423 (decimal 9251)
)
Now handling font encoding OT1 ...
... processing UTF-8 mapping file for font encoding OT1

(c:/texlive/2014/texmf-dist/tex/latex/base/ot1enc.dfu
File: ot1enc.dfu 2008/04/05 v1.1m UTF-8 support for inputenc
   defining Unicode char U+00A1 (decimal 161)
   defining Unicode char U+00A3 (decimal 163)
   defining Unicode char U+00B8 (decimal 184)
   defining Unicode char U+00BF (decimal 191)
   defining Unicode char U+00C5 (decimal 197)
   defining Unicode char U+00C6 (decimal 198)
   defining Unicode char U+00D8 (decimal 216)
   defining Unicode char U+00DF (decimal 223)
   defining Unicode char U+00E6 (decimal 230)
   defining Unicode char U+00EC (decimal 236)
   defining Unicode char U+00ED (decimal 237)
   defining Unicode char U+00EE (decimal 238)
   defining Unicode char U+00EF (decimal 239)
   defining Unicode char U+00F8 (decimal 248)
   defining Unicode char U+0131 (decimal 305)
   defining Unicode char U+0141 (decimal 321)
   defining Unicode char U+0142 (decimal 322)
   defining Unicode char U+0152 (decimal 338)
   defining Unicode char U+0153 (decimal 339)
   defining Unicode char U+2013 (decimal 8211)
   defining Unicode char U+2014 (decimal 8212)
   defining Unicode char U+2018 (decimal 8216)
   defining Unicode char U+2019 (decimal 8217)
   defining Unicode char U+201C (decimal 8220)
   defining Unicode char U+201D (decimal 8221)
)
Now handling font encoding OMS ...
... processing UTF-8 mapping file for font encoding OMS

(c:/texlive/2014/texmf-dist/tex/latex/base/omsenc.dfu
File: omsenc.dfu 2008/04/05 v1.1m UTF-8 support for inputenc
   defining Unicode char U+00A7 (decimal 167)
   defining Unicode char U+00B6 (decimal 182)
   defining Unicode char U+00B7 (decimal 183)
   defining Unicode char U+2020 (decimal 8224)
   defining Unicode char U+2021 (decimal 8225)
   defining Unicode char U+2022 (decimal 8226)
)
Now handling font encoding OMX ...
... no UTF-8 mapping file for font encoding OMX
Now handling font encoding U ...
... no UTF-8 mapping file for font encoding U
   defining Unicode char U+00A9 (decimal 169)
   defining Unicode char U+00AA (decimal 170)
   defining Unicode char U+00AE (decimal 174)
   defining Unicode char U+00BA (decimal 186)
   defining Unicode char U+02C6 (decimal 710)
   defining Unicode char U+02DC (decimal 732)
   defining Unicode char U+200C (decimal 8204)
   defining Unicode char U+2026 (decimal 8230)
   defining Unicode char U+2122 (decimal 8482)
   defining Unicode char U+2423 (decimal 9251)
))
(c:/texlive/2014/texmf-dist/tex/latex/tools/calc.sty
Package: calc 2007/08/22 v4.3 Infix arithmetic (KKT,FJ)
\calc@Acount=\count87
\calc@Bcount=\count88
\calc@Adimen=\dimen103
\calc@Bdimen=\dimen104
\calc@Askip=\skip43
\calc@Bskip=\skip44
LaTeX Info: Redefining \setlength on input line 75.
LaTeX Info: Redefining \addtolength on input line 76.
\calc@Ccount=\count89
\calc@Cskip=\skip45
)
(c:/texlive/2014/texmf-dist/tex/latex/tools/indentfirst.sty
Package: indentfirst 1995/11/23 v1.03 Indent first paragraph (DPC)
)
(c:/texlive/2014/texmf-dist/tex/latex/fancyhdr/fancyhdr.sty
\fancy@headwidth=\skip46
\f@ncyO@elh=\skip47
\f@ncyO@erh=\skip48
\f@ncyO@olh=\skip49
\f@ncyO@orh=\skip50
\f@ncyO@elf=\skip51
\f@ncyO@erf=\skip52
\f@ncyO@olf=\skip53
\f@ncyO@orf=\skip54
)
(c:/texlive/2014/texmf-dist/tex/latex/graphics/graphicx.sty
Package: graphicx 2014/04/25 v1.0g Enhanced LaTeX Graphics (DPC,SPQR)

(c:/texlive/2014/texmf-dist/tex/latex/graphics/keyval.sty
Package: keyval 2014/05/08 v1.15 key=value parser (DPC)
\KV@toks@=\toks16
)
(c:/texlive/2014/texmf-dist/tex/latex/graphics/graphics.sty
Package: graphics 2009/02/05 v1.0o Standard LaTeX Graphics (DPC,SPQR)

(c:/texlive/2014/texmf-dist/tex/latex/graphics/trig.sty
Package: trig 1999/03/16 v1.09 sin cos tan (DPC)
)
(c:/texlive/2014/texmf-dist/tex/latex/latexconfig/graphics.cfg
File: graphics.cfg 2010/04/23 v1.9 graphics configuration of TeX Live
)
Package graphics Info: Driver file: pdftex.def on input line 91.

(c:/texlive/2014/texmf-dist/tex/latex/pdftex-def/pdftex.def
File: pdftex.def 2011/05/27 v0.06d Graphics/color for pdfTeX

(c:/texlive/2014/texmf-dist/tex/generic/oberdiek/infwarerr.sty
Package: infwarerr 2010/04/08 v1.3 Providing info/warning/error messages (HO)
)
(c:/texlive/2014/texmf-dist/tex/generic/oberdiek/ltxcmds.sty
Package: ltxcmds 2011/11/09 v1.22 LaTeX kernel commands for general use (HO)
)
\Gread@gobject=\count90
))
\Gin@req@height=\dimen105
\Gin@req@width=\dimen106
)
(c:/texlive/2014/texmf-dist/tex/latex/oberdiek/epstopdf.sty
Package: epstopdf 2010/02/09 v2.5 Conversion with epstopdf on the fly (HO)

(c:/texlive/2014/texmf-dist/tex/latex/oberdiek/epstopdf-base.sty
Package: epstopdf-base 2010/02/09 v2.5 Base part for package epstopdf

(c:/texlive/2014/texmf-dist/tex/latex/oberdiek/grfext.sty
Package: grfext 2010/08/19 v1.1 Manage graphics extensions (HO)

(c:/texlive/2014/texmf-dist/tex/generic/oberdiek/kvdefinekeys.sty
Package: kvdefinekeys 2011/04/07 v1.3 Define keys (HO)
))
(c:/texlive/2014/texmf-dist/tex/latex/oberdiek/kvoptions.sty
Package: kvoptions 2011/06/30 v3.11 Key value format for package options (HO)

(c:/texlive/2014/texmf-dist/tex/generic/oberdiek/kvsetkeys.sty
Package: kvsetkeys 2012/04/25 v1.16 Key value parser (HO)

(c:/texlive/2014/texmf-dist/tex/generic/oberdiek/etexcmds.sty
Package: etexcmds 2011/02/16 v1.5 Avoid name clashes with e-TeX commands (HO)

(c:/texlive/2014/texmf-dist/tex/generic/oberdiek/ifluatex.sty
Package: ifluatex 2010/03/01 v1.3 Provides the ifluatex switch (HO)
Package ifluatex Info: LuaTeX not detected.
)
Package etexcmds Info: Could not find \expanded.
(etexcmds)             That can mean that you are not using pdfTeX 1.50 or
(etexcmds)             that some package has redefined \expanded.
(etexcmds)             In the latter case, load this package earlier.
)))
(c:/texlive/2014/texmf-dist/tex/generic/oberdiek/pdftexcmds.sty
Package: pdftexcmds 2011/11/29 v0.20 Utility functions of pdfTeX for LuaTeX (HO
)

(c:/texlive/2014/texmf-dist/tex/generic/oberdiek/ifpdf.sty
Package: ifpdf 2011/01/30 v2.3 Provides the ifpdf switch (HO)
Package ifpdf Info: pdfTeX in PDF mode is detected.
)
Package pdftexcmds Info: LuaTeX not detected.
Package pdftexcmds Info: \pdf@primitive is available.
Package pdftexcmds Info: \pdf@ifprimitive is available.
Package pdftexcmds Info: \pdfdraftmode found.
)
Package grfext Info: Graphics extension search list:
(grfext)             [.png,.pdf,.jpg,.mps,.jpeg,.jbig2,.jb2,.PNG,.PDF,.JPG,.JPE
G,.JBIG2,.JB2,.eps]
(grfext)             \AppendGraphicsExtensions on input line 452.

(c:/texlive/2014/texmf-dist/tex/latex/latexconfig/epstopdf-sys.cfg
File: epstopdf-sys.cfg 2010/07/13 v1.3 Configuration of (r)epstopdf for TeX Liv
e
)))
(c:/texlive/2014/texmf-dist/tex/latex/lastpage/lastpage.sty
Package: lastpage 2013/01/28 v1.2l Refers to last page's name (HMM; JPG)
)
(c:/texlive/2014/texmf-dist/tex/latex/base/ifthen.sty
Package: ifthen 2001/05/26 v1.1c Standard LaTeX ifthen package (DPC)
)
(c:/texlive/2014/texmf-dist/tex/latex/lineno/lineno.sty
Package: lineno 2005/11/02 line numbers on paragraphs v4.41
\linenopenalty=\count91
\output=\toks17
\linenoprevgraf=\count92
\linenumbersep=\dimen107
\linenumberwidth=\dimen108
\c@linenumber=\count93
\c@pagewiselinenumber=\count94
\c@LN@truepage=\count95
\c@internallinenumber=\count96
\c@internallinenumbers=\count97
\quotelinenumbersep=\dimen109
\bframerule=\dimen110
\bframesep=\dimen111
\bframebox=\box26
LaTeX Info: Redefining \\ on input line 3056.
)
(c:/texlive/2014/texmf-dist/tex/latex/float/float.sty
Package: float 2001/11/08 v1.3d Float enhancements (AL)
\c@float@type=\count98
\float@exts=\toks18
\float@box=\box27
\@float@everytoks=\toks19
\@floatcapt=\box28
)
(c:/texlive/2014/texmf-dist/tex/latex/amsmath/amsmath.sty
Package: amsmath 2013/01/14 v2.14 AMS math features
\@mathmargin=\skip55

For additional information on amsmath, use the `?' option.
(c:/texlive/2014/texmf-dist/tex/latex/amsmath/amstext.sty
Package: amstext 2000/06/29 v2.01

(c:/texlive/2014/texmf-dist/tex/latex/amsmath/amsgen.sty
File: amsgen.sty 1999/11/30 v2.0
\@emptytoks=\toks20
\ex@=\dimen112
))
(c:/texlive/2014/texmf-dist/tex/latex/amsmath/amsbsy.sty
Package: amsbsy 1999/11/29 v1.2d
\pmbraise@=\dimen113
)
(c:/texlive/2014/texmf-dist/tex/latex/amsmath/amsopn.sty
Package: amsopn 1999/12/14 v2.01 operator names
)
\inf@bad=\count99
LaTeX Info: Redefining \frac on input line 210.
\uproot@=\count100
\leftroot@=\count101
LaTeX Info: Redefining \overline on input line 306.
\classnum@=\count102
\DOTSCASE@=\count103
LaTeX Info: Redefining \ldots on input line 378.
LaTeX Info: Redefining \dots on input line 381.
LaTeX Info: Redefining \cdots on input line 466.
\Mathstrutbox@=\box29
\strutbox@=\box30
\big@size=\dimen114
LaTeX Font Info:    Redeclaring font encoding OML on input line 566.
LaTeX Font Info:    Redeclaring font encoding OMS on input line 567.
\macc@depth=\count104
\c@MaxMatrixCols=\count105
\dotsspace@=\muskip10
\c@parentequation=\count106
\dspbrk@lvl=\count107
\tag@help=\toks21
\row@=\count108
\column@=\count109
\maxfields@=\count110
\andhelp@=\toks22
\eqnshift@=\dimen115
\alignsep@=\dimen116
\tagshift@=\dimen117
\tagwidth@=\dimen118
\totwidth@=\dimen119
\lineht@=\dimen120
\@envbody=\toks23
\multlinegap=\skip56
\multlinetaggap=\skip57
\mathdisplay@stack=\toks24
LaTeX Info: Redefining \[ on input line 2665.
LaTeX Info: Redefining \] on input line 2666.
)
(c:/texlive/2014/texmf-dist/tex/latex/setspace/setspace.sty
Package: setspace 2011/12/19 v6.7a set line spacing
)
(c:/texlive/2014/texmf-dist/tex/latex/enumitem/enumitem.sty
Package: enumitem 2011/09/28 v3.5.2 Customized lists
\labelindent=\skip58
\enit@outerparindent=\dimen121
\enit@toks=\toks25
\enit@inbox=\box31
\enitdp@description=\count111
)
(c:/texlive/2014/texmf-dist/tex/latex/psnfss/mathpazo.sty
Package: mathpazo 2005/04/12 PSNFSS-v9.2a Palatino w/ Pazo Math (D.Puga, WaS) 
\symupright=\mathgroup4
)
(c:/texlive/2014/texmf-dist/tex/latex/booktabs/booktabs.sty
Package: booktabs 2005/04/14 v1.61803 publication quality tables
\heavyrulewidth=\dimen122
\lightrulewidth=\dimen123
\cmidrulewidth=\dimen124
\belowrulesep=\dimen125
\belowbottomsep=\dimen126
\aboverulesep=\dimen127
\abovetopsep=\dimen128
\cmidrulesep=\dimen129
\cmidrulekern=\dimen130
\defaultaddspace=\dimen131
\@cmidla=\count112
\@cmidlb=\count113
\@aboverulesep=\dimen132
\@belowrulesep=\dimen133
\@thisruleclass=\count114
\@lastruleclass=\count115
\@thisrulewidth=\dimen134
)
(c:/texlive/2014/texmf-dist/tex/latex/titlesec/titlesec.sty
Package: titlesec 2011/12/15 v2.10.0 Sectioning titles
\ttl@box=\box32
\beforetitleunit=\skip59
\aftertitleunit=\skip60
\ttl@plus=\dimen135
\ttl@minus=\dimen136
\ttl@toksa=\toks26
\titlewidth=\dimen137
\titlewidthlast=\dimen138
\titlewidthfirst=\dimen139
)
(c:/texlive/2014/texmf-dist/tex/latex/etoolbox/etoolbox.sty
Package: etoolbox 2011/01/03 v2.1 e-TeX tools for LaTeX

(c:/texlive/2014/texmf-dist/tex/latex/etex-pkg/etex.sty
Package: etex 1998/03/26 v2.0 eTeX basic definition package (PEB)
\et@xins=\count116
)
\etb@tempcnta=\count117
)
(c:/texlive/2014/texmf-dist/tex/latex/tabto-ltx/tabto.sty
Package: tabto 2013/03/25  v 1.3  Another tabbing mechanism
\CurrentLineWidth=\dimen140
)
(c:/texlive/2014/texmf-dist/tex/latex/graphics/color.sty
Package: color 2014/04/23 v1.1a Standard LaTeX Color (DPC)

(c:/texlive/2014/texmf-dist/tex/latex/latexconfig/color.cfg
File: color.cfg 2007/01/18 v1.5 color configuration of teTeX/TeXLive
)
Package color Info: Driver file: pdftex.def on input line 137.
)
(c:/texlive/2014/texmf-dist/tex/latex/soul/soul.sty
Package: soul 2003/11/17 v2.4 letterspacing/underlining (mf)
\SOUL@word=\toks27
\SOUL@lasttoken=\toks28
\SOUL@cmds=\toks29
\SOUL@buffer=\toks30
\SOUL@token=\toks31
\SOUL@spaceskip=\skip61
\SOUL@ttwidth=\dimen141
\SOUL@uldp=\dimen142
\SOUL@ulht=\dimen143
)
(c:/texlive/2014/texmf-dist/tex/latex/multirow/multirow.sty
\bigstrutjot=\dimen144
)
(c:/texlive/2014/texmf-dist/tex/latex/microtype/microtype.sty
Package: microtype 2013/05/23 v2.5a Micro-typographical refinements (RS)
\MT@toks=\toks32
\MT@count=\count118
LaTeX Info: Redefining \textls on input line 766.
\MT@outer@kern=\dimen145
LaTeX Info: Redefining \textmicrotypecontext on input line 1285.
\MT@listname@count=\count119

(c:/texlive/2014/texmf-dist/tex/latex/microtype/microtype-pdftex.def
File: microtype-pdftex.def 2013/05/23 v2.5a Definitions specific to pdftex (RS)

LaTeX Info: Redefining \lsstyle on input line 915.
LaTeX Info: Redefining \lslig on input line 915.
\MT@outer@space=\skip62
)
Package microtype Info: Loading configuration file microtype.cfg.

(c:/texlive/2014/texmf-dist/tex/latex/microtype/microtype.cfg
File: microtype.cfg 2013/05/23 v2.5a microtype main configuration file (RS)
))
(c:/texlive/2014/texmf-dist/tex/latex/pgf/frontendlayer/tikz.sty
(c:/texlive/2014/texmf-dist/tex/latex/pgf/basiclayer/pgf.sty
(c:/texlive/2014/texmf-dist/tex/latex/pgf/utilities/pgfrcs.sty
(c:/texlive/2014/texmf-dist/tex/generic/pgf/utilities/pgfutil-common.tex
\pgfutil@everybye=\toks33
\pgfutil@tempdima=\dimen146
\pgfutil@tempdimb=\dimen147

(c:/texlive/2014/texmf-dist/tex/generic/pgf/utilities/pgfutil-common-lists.tex)
) (c:/texlive/2014/texmf-dist/tex/generic/pgf/utilities/pgfutil-latex.def
\pgfutil@abb=\box33

(c:/texlive/2014/texmf-dist/tex/latex/ms/everyshi.sty
Package: everyshi 2001/05/15 v3.00 EveryShipout Package (MS)
))
(c:/texlive/2014/texmf-dist/tex/generic/pgf/utilities/pgfrcs.code.tex
Package: pgfrcs 2013/12/20 v3.0.0 (rcs-revision 1.28)
))
Package: pgf 2013/12/18 v3.0.0 (rcs-revision 1.14)

(c:/texlive/2014/texmf-dist/tex/latex/pgf/basiclayer/pgfcore.sty
(c:/texlive/2014/texmf-dist/tex/latex/pgf/systemlayer/pgfsys.sty
(c:/texlive/2014/texmf-dist/tex/generic/pgf/systemlayer/pgfsys.code.tex
Package: pgfsys 2013/11/30 v3.0.0 (rcs-revision 1.47)

(c:/texlive/2014/texmf-dist/tex/generic/pgf/utilities/pgfkeys.code.tex
\pgfkeys@pathtoks=\toks34
\pgfkeys@temptoks=\toks35

(c:/texlive/2014/texmf-dist/tex/generic/pgf/utilities/pgfkeysfiltered.code.tex
\pgfkeys@tmptoks=\toks36
))
\pgf@x=\dimen148
\pgf@y=\dimen149
\pgf@xa=\dimen150
\pgf@ya=\dimen151
\pgf@xb=\dimen152
\pgf@yb=\dimen153
\pgf@xc=\dimen154
\pgf@yc=\dimen155
\w@pgf@writea=\write3
\r@pgf@reada=\read1
\c@pgf@counta=\count120
\c@pgf@countb=\count121
\c@pgf@countc=\count122
\c@pgf@countd=\count123
\t@pgf@toka=\toks37
\t@pgf@tokb=\toks38
\t@pgf@tokc=\toks39
 (c:/texlive/2014/texmf-dist/tex/generic/pgf/systemlayer/pgf.cfg
File: pgf.cfg 2008/05/14  (rcs-revision 1.7)
)
Driver file for pgf: pgfsys-pdftex.def

(c:/texlive/2014/texmf-dist/tex/generic/pgf/systemlayer/pgfsys-pdftex.def
File: pgfsys-pdftex.def 2013/07/18  (rcs-revision 1.33)

(c:/texlive/2014/texmf-dist/tex/generic/pgf/systemlayer/pgfsys-common-pdf.def
File: pgfsys-common-pdf.def 2013/10/10  (rcs-revision 1.13)
)))
(c:/texlive/2014/texmf-dist/tex/generic/pgf/systemlayer/pgfsyssoftpath.code.tex
File: pgfsyssoftpath.code.tex 2013/09/09  (rcs-revision 1.9)
\pgfsyssoftpath@smallbuffer@items=\count124
\pgfsyssoftpath@bigbuffer@items=\count125
)
(c:/texlive/2014/texmf-dist/tex/generic/pgf/systemlayer/pgfsysprotocol.code.tex
File: pgfsysprotocol.code.tex 2006/10/16  (rcs-revision 1.4)
)) (c:/texlive/2014/texmf-dist/tex/latex/xcolor/xcolor.sty
Package: xcolor 2007/01/21 v2.11 LaTeX color extensions (UK)

(c:/texlive/2014/texmf-dist/tex/latex/latexconfig/color.cfg
File: color.cfg 2007/01/18 v1.5 color configuration of teTeX/TeXLive
)
Package xcolor Info: Driver file: pdftex.def on input line 225.
LaTeX Info: Redefining \color on input line 702.
Package xcolor Info: Model `cmy' substituted by `cmy0' on input line 1337.
Package xcolor Info: Model `hsb' substituted by `rgb' on input line 1341.
Package xcolor Info: Model `RGB' extended on input line 1353.
Package xcolor Info: Model `HTML' substituted by `rgb' on input line 1355.
Package xcolor Info: Model `Hsb' substituted by `hsb' on input line 1356.
Package xcolor Info: Model `tHsb' substituted by `hsb' on input line 1357.
Package xcolor Info: Model `HSB' substituted by `hsb' on input line 1358.
Package xcolor Info: Model `Gray' substituted by `gray' on input line 1359.
Package xcolor Info: Model `wave' substituted by `hsb' on input line 1360.
)
(c:/texlive/2014/texmf-dist/tex/generic/pgf/basiclayer/pgfcore.code.tex
Package: pgfcore 2010/04/11 v3.0.0 (rcs-revision 1.7)

(c:/texlive/2014/texmf-dist/tex/generic/pgf/math/pgfmath.code.tex
(c:/texlive/2014/texmf-dist/tex/generic/pgf/math/pgfmathcalc.code.tex
(c:/texlive/2014/texmf-dist/tex/generic/pgf/math/pgfmathutil.code.tex)
(c:/texlive/2014/texmf-dist/tex/generic/pgf/math/pgfmathparser.code.tex
\pgfmath@dimen=\dimen156
\pgfmath@count=\count126
\pgfmath@box=\box34
\pgfmath@toks=\toks40
\pgfmath@stack@operand=\toks41
\pgfmath@stack@operation=\toks42
)
(c:/texlive/2014/texmf-dist/tex/generic/pgf/math/pgfmathfunctions.code.tex
(c:/texlive/2014/texmf-dist/tex/generic/pgf/math/pgfmathfunctions.basic.code.te
x)
(c:/texlive/2014/texmf-dist/tex/generic/pgf/math/pgfmathfunctions.trigonometric
.code.tex)
(c:/texlive/2014/texmf-dist/tex/generic/pgf/math/pgfmathfunctions.random.code.t
ex)
(c:/texlive/2014/texmf-dist/tex/generic/pgf/math/pgfmathfunctions.comparison.co
de.tex)
(c:/texlive/2014/texmf-dist/tex/generic/pgf/math/pgfmathfunctions.base.code.tex
)
(c:/texlive/2014/texmf-dist/tex/generic/pgf/math/pgfmathfunctions.round.code.te
x)
(c:/texlive/2014/texmf-dist/tex/generic/pgf/math/pgfmathfunctions.misc.code.tex
)
(c:/texlive/2014/texmf-dist/tex/generic/pgf/math/pgfmathfunctions.integerarithm
etics.code.tex)))
(c:/texlive/2014/texmf-dist/tex/generic/pgf/math/pgfmathfloat.code.tex
\c@pgfmathroundto@lastzeros=\count127
))
(c:/texlive/2014/texmf-dist/tex/generic/pgf/basiclayer/pgfcorepoints.code.tex
File: pgfcorepoints.code.tex 2013/10/07  (rcs-revision 1.27)
\pgf@picminx=\dimen157
\pgf@picmaxx=\dimen158
\pgf@picminy=\dimen159
\pgf@picmaxy=\dimen160
\pgf@pathminx=\dimen161
\pgf@pathmaxx=\dimen162
\pgf@pathminy=\dimen163
\pgf@pathmaxy=\dimen164
\pgf@xx=\dimen165
\pgf@xy=\dimen166
\pgf@yx=\dimen167
\pgf@yy=\dimen168
\pgf@zx=\dimen169
\pgf@zy=\dimen170
)
(c:/texlive/2014/texmf-dist/tex/generic/pgf/basiclayer/pgfcorepathconstruct.cod
e.tex
File: pgfcorepathconstruct.code.tex 2013/10/07  (rcs-revision 1.29)
\pgf@path@lastx=\dimen171
\pgf@path@lasty=\dimen172
)
(c:/texlive/2014/texmf-dist/tex/generic/pgf/basiclayer/pgfcorepathusage.code.te
x
File: pgfcorepathusage.code.tex 2013/12/13  (rcs-revision 1.23)
\pgf@shorten@end@additional=\dimen173
\pgf@shorten@start@additional=\dimen174
)
(c:/texlive/2014/texmf-dist/tex/generic/pgf/basiclayer/pgfcorescopes.code.tex
File: pgfcorescopes.code.tex 2013/10/09  (rcs-revision 1.44)
\pgfpic=\box35
\pgf@hbox=\box36
\pgf@layerbox@main=\box37
\pgf@picture@serial@count=\count128
)
(c:/texlive/2014/texmf-dist/tex/generic/pgf/basiclayer/pgfcoregraphicstate.code
.tex
File: pgfcoregraphicstate.code.tex 2013/09/19  (rcs-revision 1.11)
\pgflinewidth=\dimen175
)
(c:/texlive/2014/texmf-dist/tex/generic/pgf/basiclayer/pgfcoretransformations.c
ode.tex
File: pgfcoretransformations.code.tex 2013/10/10  (rcs-revision 1.17)
\pgf@pt@x=\dimen176
\pgf@pt@y=\dimen177
\pgf@pt@temp=\dimen178
)
(c:/texlive/2014/texmf-dist/tex/generic/pgf/basiclayer/pgfcorequick.code.tex
File: pgfcorequick.code.tex 2008/10/09  (rcs-revision 1.3)
)
(c:/texlive/2014/texmf-dist/tex/generic/pgf/basiclayer/pgfcoreobjects.code.tex
File: pgfcoreobjects.code.tex 2006/10/11  (rcs-revision 1.2)
)
(c:/texlive/2014/texmf-dist/tex/generic/pgf/basiclayer/pgfcorepathprocessing.co
de.tex
File: pgfcorepathprocessing.code.tex 2013/09/09  (rcs-revision 1.9)
)
(c:/texlive/2014/texmf-dist/tex/generic/pgf/basiclayer/pgfcorearrows.code.tex
File: pgfcorearrows.code.tex 2013/11/07  (rcs-revision 1.40)
\pgfarrowsep=\dimen179
)
(c:/texlive/2014/texmf-dist/tex/generic/pgf/basiclayer/pgfcoreshade.code.tex
File: pgfcoreshade.code.tex 2013/07/15  (rcs-revision 1.15)
\pgf@max=\dimen180
\pgf@sys@shading@range@num=\count129
)
(c:/texlive/2014/texmf-dist/tex/generic/pgf/basiclayer/pgfcoreimage.code.tex
File: pgfcoreimage.code.tex 2013/07/15  (rcs-revision 1.18)

(c:/texlive/2014/texmf-dist/tex/generic/pgf/basiclayer/pgfcoreexternal.code.tex
File: pgfcoreexternal.code.tex 2013/07/15  (rcs-revision 1.20)
\pgfexternal@startupbox=\box38
))
(c:/texlive/2014/texmf-dist/tex/generic/pgf/basiclayer/pgfcorelayers.code.tex
File: pgfcorelayers.code.tex 2013/07/18  (rcs-revision 1.7)
)
(c:/texlive/2014/texmf-dist/tex/generic/pgf/basiclayer/pgfcoretransparency.code
.tex
File: pgfcoretransparency.code.tex 2013/09/30  (rcs-revision 1.5)
)
(c:/texlive/2014/texmf-dist/tex/generic/pgf/basiclayer/pgfcorepatterns.code.tex
File: pgfcorepatterns.code.tex 2013/11/07  (rcs-revision 1.5)
)))
(c:/texlive/2014/texmf-dist/tex/generic/pgf/modules/pgfmoduleshapes.code.tex
File: pgfmoduleshapes.code.tex 2013/10/31  (rcs-revision 1.34)
\pgfnodeparttextbox=\box39
)
(c:/texlive/2014/texmf-dist/tex/generic/pgf/modules/pgfmoduleplot.code.tex
File: pgfmoduleplot.code.tex 2013/07/31  (rcs-revision 1.12)
)
(c:/texlive/2014/texmf-dist/tex/latex/pgf/compatibility/pgfcomp-version-0-65.st
y
Package: pgfcomp-version-0-65 2007/07/03 v3.0.0 (rcs-revision 1.7)
\pgf@nodesepstart=\dimen181
\pgf@nodesepend=\dimen182
)
(c:/texlive/2014/texmf-dist/tex/latex/pgf/compatibility/pgfcomp-version-1-18.st
y
Package: pgfcomp-version-1-18 2007/07/23 v3.0.0 (rcs-revision 1.1)
)) (c:/texlive/2014/texmf-dist/tex/latex/pgf/utilities/pgffor.sty
(c:/texlive/2014/texmf-dist/tex/latex/pgf/utilities/pgfkeys.sty
(c:/texlive/2014/texmf-dist/tex/generic/pgf/utilities/pgfkeys.code.tex))
(c:/texlive/2014/texmf-dist/tex/latex/pgf/math/pgfmath.sty
(c:/texlive/2014/texmf-dist/tex/generic/pgf/math/pgfmath.code.tex))
(c:/texlive/2014/texmf-dist/tex/generic/pgf/utilities/pgffor.code.tex
Package: pgffor 2013/12/13 v3.0.0 (rcs-revision 1.25)

(c:/texlive/2014/texmf-dist/tex/generic/pgf/math/pgfmath.code.tex)
\pgffor@iter=\dimen183
\pgffor@skip=\dimen184
\pgffor@stack=\toks43
\pgffor@toks=\toks44
))
(c:/texlive/2014/texmf-dist/tex/generic/pgf/frontendlayer/tikz/tikz.code.tex
Package: tikz 2013/12/13 v3.0.0 (rcs-revision 1.142)

(c:/texlive/2014/texmf-dist/tex/generic/pgf/libraries/pgflibraryplothandlers.co
de.tex
File: pgflibraryplothandlers.code.tex 2013/08/31 v3.0.0 (rcs-revision 1.20)
\pgf@plot@mark@count=\count130
\pgfplotmarksize=\dimen185
)
\tikz@lastx=\dimen186
\tikz@lasty=\dimen187
\tikz@lastxsaved=\dimen188
\tikz@lastysaved=\dimen189
\tikzleveldistance=\dimen190
\tikzsiblingdistance=\dimen191
\tikz@figbox=\box40
\tikz@figbox@bg=\box41
\tikz@tempbox=\box42
\tikz@tempbox@bg=\box43
\tikztreelevel=\count131
\tikznumberofchildren=\count132
\tikznumberofcurrentchild=\count133
\tikz@fig@count=\count134

(c:/texlive/2014/texmf-dist/tex/generic/pgf/modules/pgfmodulematrix.code.tex
File: pgfmodulematrix.code.tex 2013/09/17  (rcs-revision 1.8)
\pgfmatrixcurrentrow=\count135
\pgfmatrixcurrentcolumn=\count136
\pgf@matrix@numberofcolumns=\count137
)
\tikz@expandcount=\count138

(c:/texlive/2014/texmf-dist/tex/generic/pgf/frontendlayer/tikz/libraries/tikzli
brarytopaths.code.tex
File: tikzlibrarytopaths.code.tex 2008/06/17 v3.0.0 (rcs-revision 1.2)
)))
(c:/texlive/2014/texmf-dist/tex/latex/amscls/amsthm.sty
Package: amsthm 2004/08/06 v2.20
\thm@style=\toks45
\thm@bodyfont=\toks46
\thm@headfont=\toks47
\thm@notefont=\toks48
\thm@headpunct=\toks49
\thm@preskip=\skip63
\thm@postskip=\skip64
\thm@headsep=\skip65
\dth@everypar=\toks50
)
\c@theorem=\count139
\c@lemma=\count140
\c@corollary=\count141
\c@proposition=\count142
\c@characterization=\count143
\c@property=\count144
\c@problem=\count145
\c@example=\count146
\c@examplesanddefinitions=\count147
\c@remark=\count148
\c@definition=\count149
\c@hypothesis=\count150
\c@notation=\count151

(c:/texlive/2014/texmf-dist/tex/latex/hyphenat/hyphenat.sty
Package: hyphenat 2009/09/02 v2.3c hyphenation utilities
\langwohyphens=\language79
LaTeX Info: Redefining \_ on input line 43.
)
(c:/texlive/2014/texmf-dist/tex/latex/natbib/natbib.sty
Package: natbib 2010/09/13 8.31b (PWD, AO)
\bibhang=\skip66
\bibsep=\skip67
LaTeX Info: Redefining \cite on input line 694.
\c@NAT@ctr=\count152
)
(c:/texlive/2014/texmf-dist/tex/latex/hyperref/hyperref.sty
Package: hyperref 2012/11/06 v6.83m Hypertext links for LaTeX

(c:/texlive/2014/texmf-dist/tex/generic/oberdiek/hobsub-hyperref.sty
Package: hobsub-hyperref 2012/05/28 v1.13 Bundle oberdiek, subset hyperref (HO)


(c:/texlive/2014/texmf-dist/tex/generic/oberdiek/hobsub-generic.sty
Package: hobsub-generic 2012/05/28 v1.13 Bundle oberdiek, subset generic (HO)
Package: hobsub 2012/05/28 v1.13 Construct package bundles (HO)
Package hobsub Info: Skipping package `infwarerr' (already loaded).
Package hobsub Info: Skipping package `ltxcmds' (already loaded).
Package hobsub Info: Skipping package `ifluatex' (already loaded).
Package: ifvtex 2010/03/01 v1.5 Detect VTeX and its facilities (HO)
Package ifvtex Info: VTeX not detected.
Package: intcalc 2007/09/27 v1.1 Expandable calculations with integers (HO)
Package hobsub Info: Skipping package `ifpdf' (already loaded).
Package hobsub Info: Skipping package `etexcmds' (already loaded).
Package hobsub Info: Skipping package `kvsetkeys' (already loaded).
Package hobsub Info: Skipping package `kvdefinekeys' (already loaded).
Package hobsub Info: Skipping package `pdftexcmds' (already loaded).
Package: pdfescape 2011/11/25 v1.13 Implements pdfTeX's escape features (HO)
Package: bigintcalc 2012/04/08 v1.3 Expandable calculations on big integers (HO
)
Package: bitset 2011/01/30 v1.1 Handle bit-vector datatype (HO)
Package: uniquecounter 2011/01/30 v1.2 Provide unlimited unique counter (HO)
)
Package hobsub Info: Skipping package `hobsub' (already loaded).
Package: letltxmacro 2010/09/02 v1.4 Let assignment for LaTeX macros (HO)
Package: hopatch 2012/05/28 v1.2 Wrapper for package hooks (HO)
Package: xcolor-patch 2011/01/30 xcolor patch
Package: atveryend 2011/06/30 v1.8 Hooks at the very end of document (HO)
Package: atbegshi 2011/10/05 v1.16 At begin shipout hook (HO)
Package: refcount 2011/10/16 v3.4 Data extraction from label references (HO)
Package: hycolor 2011/01/30 v1.7 Color options for hyperref/bookmark (HO)
)
(c:/texlive/2014/texmf-dist/tex/generic/ifxetex/ifxetex.sty
Package: ifxetex 2010/09/12 v0.6 Provides ifxetex conditional
)
(c:/texlive/2014/texmf-dist/tex/latex/oberdiek/auxhook.sty
Package: auxhook 2011/03/04 v1.3 Hooks for auxiliary files (HO)
)
\@linkdim=\dimen192
\Hy@linkcounter=\count153
\Hy@pagecounter=\count154

(c:/texlive/2014/texmf-dist/tex/latex/hyperref/pd1enc.def
File: pd1enc.def 2012/11/06 v6.83m Hyperref: PDFDocEncoding definition (HO)
Now handling font encoding PD1 ...
... no UTF-8 mapping file for font encoding PD1
)
\Hy@SavedSpaceFactor=\count155

(c:/texlive/2014/texmf-dist/tex/latex/latexconfig/hyperref.cfg
File: hyperref.cfg 2002/06/06 v1.2 hyperref configuration of TeXLive
)
Package hyperref Info: Option `unicode' set `true' on input line 4319.

(c:/texlive/2014/texmf-dist/tex/latex/hyperref/puenc.def
File: puenc.def 2012/11/06 v6.83m Hyperref: PDF Unicode definition (HO)
Now handling font encoding PU ...
... no UTF-8 mapping file for font encoding PU
)
Package hyperref Info: Option `bookmarksopen' set `true' on input line 4319.
Package hyperref Info: Option `pdffitwindow' set `true' on input line 4319.
Package hyperref Info: Option `colorlinks' set `true' on input line 4319.
Package hyperref Info: Option `hyperfootnotes' set `false' on input line 4319.
Package hyperref Info: Hyper figures OFF on input line 4443.
Package hyperref Info: Link nesting OFF on input line 4448.
Package hyperref Info: Hyper index ON on input line 4451.
Package hyperref Info: Plain pages OFF on input line 4458.
Package hyperref Info: Backreferencing OFF on input line 4463.
Package hyperref Info: Implicit mode ON; LaTeX internals redefined.
Package hyperref Info: Bookmarks ON on input line 4688.
\c@Hy@tempcnt=\count156

(c:/texlive/2014/texmf-dist/tex/latex/url/url.sty
\Urlmuskip=\muskip11
Package: url 2013/09/16  ver 3.4  Verb mode for urls, etc.
)
LaTeX Info: Redefining \url on input line 5041.
\XeTeXLinkMargin=\dimen193
\Fld@menulength=\count157
\Field@Width=\dimen194
\Fld@charsize=\dimen195
Package hyperref Info: Hyper figures OFF on input line 6295.
Package hyperref Info: Link nesting OFF on input line 6300.
Package hyperref Info: Hyper index ON on input line 6303.
Package hyperref Info: backreferencing OFF on input line 6310.
Package hyperref Info: Link coloring ON on input line 6313.
Package hyperref Info: Link coloring with OCG OFF on input line 6320.
Package hyperref Info: PDF/A mode OFF on input line 6325.
LaTeX Info: Redefining \ref on input line 6365.
LaTeX Info: Redefining \pageref on input line 6369.
\Hy@abspage=\count158
\c@Item=\count159
)

Package hyperref Message: Driver: hpdftex.

(c:/texlive/2014/texmf-dist/tex/latex/hyperref/hpdftex.def
File: hpdftex.def 2012/11/06 v6.83m Hyperref driver for pdfTeX
\Fld@listcount=\count160
\c@bookmark@seq@number=\count161

(c:/texlive/2014/texmf-dist/tex/latex/oberdiek/rerunfilecheck.sty
Package: rerunfilecheck 2011/04/15 v1.7 Rerun checks for auxiliary files (HO)
Package uniquecounter Info: New unique counter `rerunfilecheck' on input line 2
82.
)
\Hy@SectionHShift=\skip68
)
(c:/texlive/2014/texmf-dist/tex/latex/footmisc/footmisc.sty
Package: footmisc 2011/06/06 v5.5b a miscellany of footnote facilities
\FN@temptoken=\toks51
\footnotemargin=\dimen196
\c@pp@next@reset=\count162
Package footmisc Info: Declaring symbol style bringhurst on input line 855.
Package footmisc Info: Declaring symbol style chicago on input line 863.
Package footmisc Info: Declaring symbol style wiley on input line 872.
Package footmisc Info: Declaring symbol style lamport-robust on input line 883.

Package footmisc Info: Declaring symbol style lamport* on input line 903.
Package footmisc Info: Declaring symbol style lamport*-robust on input line 924
.
)
(c:/texlive/2014/texmf-dist/tex/latex/titlesec/block.tss
File: block.tss 2011/12/15
)
(c:/texlive/2014/texmf-dist/tex/latex/geometry/geometry.sty
Package: geometry 2010/09/12 v5.6 Page Geometry
\Gm@cnth=\count163
\Gm@cntv=\count164
\c@Gm@tempcnt=\count165
\Gm@bindingoffset=\dimen197
\Gm@wd@mp=\dimen198
\Gm@odd@mp=\dimen199
\Gm@even@mp=\dimen200
\Gm@layoutwidth=\dimen201
\Gm@layoutheight=\dimen202
\Gm@layouthoffset=\dimen203
\Gm@layoutvoffset=\dimen204
\Gm@dimlist=\toks52
)
\@float@every@boxenv=\toks53
\c@boxenv=\count166
\@float@every@chart=\toks54
\c@chart=\count167
\@float@every@scheme=\toks55
\c@scheme=\count168
\@float@every@figure=\toks56
\@float@every@table=\toks57

(c:/texlive/2014/texmf-dist/tex/latex/caption/caption.sty
Package: caption 2013/05/02 v3.3-89 Customizing captions (AR)

(c:/texlive/2014/texmf-dist/tex/latex/caption/caption3.sty
Package: caption3 2013/05/02 v1.6-88 caption3 kernel (AR)
Package caption3 Info: TeX engine: e-TeX on input line 57.
\captionmargin=\dimen205
\captionmargin@=\dimen206
\captionwidth=\dimen207
\caption@tempdima=\dimen208
\caption@indent=\dimen209
\caption@parindent=\dimen210
\caption@hangindent=\dimen211
)
\c@ContinuedFloat=\count169
Package caption Info: float package is loaded.
Package caption Info: hyperref package is loaded.
)
\@justcentbox=\box44
\wideitemsep=\skip69
)
(./SupplementaryInformationZSR1.aux)
\openout1 = `SupplementaryInformationZSR1.aux'.

LaTeX Font Info:    Checking defaults for OML/cmm/m/it on input line 118.
LaTeX Font Info:    ... okay on input line 118.
LaTeX Font Info:    Checking defaults for T1/cmr/m/n on input line 118.
LaTeX Font Info:    ... okay on input line 118.
LaTeX Font Info:    Checking defaults for OT1/cmr/m/n on input line 118.
LaTeX Font Info:    ... okay on input line 118.
LaTeX Font Info:    Checking defaults for OMS/cmsy/m/n on input line 118.
LaTeX Font Info:    ... okay on input line 118.
LaTeX Font Info:    Checking defaults for OMX/cmex/m/n on input line 118.
LaTeX Font Info:    ... okay on input line 118.
LaTeX Font Info:    Checking defaults for U/cmr/m/n on input line 118.
LaTeX Font Info:    ... okay on input line 118.
LaTeX Font Info:    Checking defaults for PD1/pdf/m/n on input line 118.
LaTeX Font Info:    ... okay on input line 118.
LaTeX Font Info:    Checking defaults for PU/pdf/m/n on input line 118.
LaTeX Font Info:    ... okay on input line 118.
LaTeX Font Info:    Try loading font information for T1+ppl on input line 118.

(c:/texlive/2014/texmf-dist/tex/latex/psnfss/t1ppl.fd
File: t1ppl.fd 2001/06/04 font definitions for T1/ppl.
)
(c:/texlive/2014/texmf-dist/tex/context/base/supp-pdf.mkii
[Loading MPS to PDF converter (version 2006.09.02).]
\scratchcounter=\count170
\scratchdimen=\dimen212
\scratchbox=\box45
\nofMPsegments=\count171
\nofMParguments=\count172
\everyMPshowfont=\toks58
\MPscratchCnt=\count173
\MPscratchDim=\dimen213
\MPnumerator=\count174
\makeMPintoPDFobject=\count175
\everyMPtoPDFconversion=\toks59
)
Package lastpage Info: Please have a look at the pageslts package at
(lastpage)             http://www.ctan.org/tex-archive/ 
(lastpage)             macros/latex/contrib/pageslts/ 
(lastpage)             or
(lastpage)             http://www.ctan.org/tex-archive/ 
(lastpage)             install/macros/latex/contrib/pageslts.tds.zip
(lastpage)             ! on input line 118.
LaTeX Info: Redefining \microtypecontext on input line 118.
Package microtype Info: Generating PDF output.
Package microtype Info: Character protrusion enabled (level 2).
Package microtype Info: Using default protrusion set `alltext'.
Package microtype Info: Automatic font expansion enabled (level 2),
(microtype)             stretch: 20, shrink: 20, step: 1, non-selected.
Package microtype Info: Using default expansion set `basictext'.
Package microtype Info: No adjustment of tracking.
Package microtype Info: No adjustment of interword spacing.
Package microtype Info: No adjustment of character kerning.
 (c:/texlive/2014/texmf-dist/tex/latex/microtype/mt-ppl.cfg
File: mt-ppl.cfg 2005/11/16 v1.6 microtype config. file: Palatino (RS)
)
ABD: EveryShipout initializing macros
\AtBeginShipoutBox=\box46
Package hyperref Info: Link coloring ON on input line 118.

(c:/texlive/2014/texmf-dist/tex/latex/hyperref/nameref.sty
Package: nameref 2012/10/27 v2.43 Cross-referencing by name of section

(c:/texlive/2014/texmf-dist/tex/generic/oberdiek/gettitlestring.sty
Package: gettitlestring 2010/12/03 v1.4 Cleanup title references (HO)
)
\c@section@level=\count176
)
LaTeX Info: Redefining \ref on input line 118.
LaTeX Info: Redefining \pageref on input line 118.
LaTeX Info: Redefining \nameref on input line 118.

(./SupplementaryInformationZSR1.out) (./SupplementaryInformationZSR1.out)
\@outlinefile=\write4
\openout4 = `SupplementaryInformationZSR1.out'.

\symAMSb=\mathgroup5

*geometry* detected driver: pdftex
*geometry* verbose mode - [ preamble ] result:
* driver: pdftex
* paper: a4paper
* layout: <same size as paper>
* layoutoffset:(h,v)=(0.0pt,0.0pt)
* modes: includehead includefoot 
* h-part:(L,W,R)=(76.82234pt, 443.86319pt, 76.82234pt)
* v-part:(T,H,B)=(51.21504pt, 751.15268pt, 42.67912pt)
* \paperwidth=597.50787pt
* \paperheight=845.04684pt
* \textwidth=443.86319pt
* \textheight=684.15268pt
* \oddsidemargin=4.55235pt
* \evensidemargin=4.55235pt
* \topmargin=-21.05495pt
* \headheight=12.0pt
* \headsep=25.0pt
* \topskip=10.0pt
* \footskip=30.0pt
* \marginparwidth=65.0pt
* \marginparsep=11.0pt
* \columnsep=10.0pt
* \skip\footins=34.14322pt
* \hoffset=0.0pt
* \voffset=0.0pt
* \mag=1000
* \@twocolumnfalse
* \@twosidefalse
* \@mparswitchfalse
* \@reversemarginfalse
* (1in=72.27pt=25.4mm, 1cm=28.453pt)

Package caption Info: Begin \AtBeginDocument code.
Package caption Info: End \AtBeginDocument code.

Package hyperref Warning: Token not allowed in a PDF string (Unicode):
(hyperref)                removing `math shift' on input line 118.


Package hyperref Warning: Token not allowed in a PDF string (Unicode):
(hyperref)                removing `subscript' on input line 118.


Package hyperref Warning: Token not allowed in a PDF string (Unicode):
(hyperref)                removing `math shift' on input line 118.

Package epstopdf Info: Source file: <logo-mdpi.eps>
(epstopdf)                    date: 2015-12-24 21:53:18
(epstopdf)                    size: 736786 bytes
(epstopdf)             Output file: <logo-mdpi-eps-converted-to.pdf>
(epstopdf)                    date: 2018-02-25 11:20:06
(epstopdf)                    size: 44151 bytes
(epstopdf)             Command: <repstopdf --outfile=logo-mdpi-eps-converted-to
.pdf logo-mdpi.eps>
(epstopdf)             \includegraphics on input line 118.
Package epstopdf Info: Output file is already uptodate.
<logo-mdpi-eps-converted-to.pdf, id=20, 88.33pt x 58.2175pt>
File: logo-mdpi-eps-converted-to.pdf Graphic file (type pdf)

<use logo-mdpi-eps-converted-to.pdf>
Package pdftex.def Info: logo-mdpi-eps-converted-to.pdf used on input line 118.

(pdftex.def)             Requested size: 43.16885pt x 28.45274pt.
LaTeX Font Info:    Font shape `T1/ppl/bx/n' in size <18> not available
(Font)              Font shape `T1/ppl/b/n' tried instead on input line 118.
LaTeX Font Info:    Calculating math sizes for size <18> on input line 118.
LaTeX Font Info:    Try loading font information for OT1+ppl on input line 118.


(c:/texlive/2014/texmf-dist/tex/latex/psnfss/ot1ppl.fd
File: ot1ppl.fd 2001/06/04 font definitions for OT1/ppl.
)
LaTeX Font Info:    Try loading font information for OML+zplm on input line 118
.

(c:/texlive/2014/texmf-dist/tex/latex/psnfss/omlzplm.fd
File: omlzplm.fd 2002/09/08 Fontinst v1.914 font definitions for OML/zplm.
)
LaTeX Font Info:    Try loading font information for OMS+zplm on input line 118
.

(c:/texlive/2014/texmf-dist/tex/latex/psnfss/omszplm.fd
File: omszplm.fd 2002/09/08 Fontinst v1.914 font definitions for OMS/zplm.
)
LaTeX Font Info:    Try loading font information for OMX+zplm on input line 118
.

(c:/texlive/2014/texmf-dist/tex/latex/psnfss/omxzplm.fd
File: omxzplm.fd 2002/09/08 Fontinst v1.914 font definitions for OMX/zplm.
)
LaTeX Font Info:    Try loading font information for OT1+zplm on input line 118
.

(c:/texlive/2014/texmf-dist/tex/latex/psnfss/ot1zplm.fd
File: ot1zplm.fd 2002/09/08 Fontinst v1.914 font definitions for OT1/zplm.
)
Package microtype Info: Loading generic settings for font family
(microtype)             `zplm' (encoding: OT1).
(microtype)             For optimal results, create family-specific settings.
(microtype)             See the microtype manual for details.
LaTeX Font Info:    Font shape `U/msb/m/n' will be
(Font)              scaled to size 18.75613pt on input line 118.

(c:/texlive/2014/texmf-dist/tex/latex/microtype/mt-msb.cfg
File: mt-msb.cfg 2005/06/01 v1.0 microtype config. file: AMS symbols (b) (RS)
)
LaTeX Font Info:    Font shape `U/msb/m/n' will be
(Font)              scaled to size 14.25455pt on input line 118.
LaTeX Font Info:    Font shape `U/msb/m/n' will be
(Font)              scaled to size 11.25378pt on input line 118.
LaTeX Font Info:    Font shape `U/msb/m/n' will be
(Font)              scaled to size 10.42007pt on input line 118.
LaTeX Font Info:    Font shape `U/msb/m/n' will be
(Font)              scaled to size 7.91925pt on input line 118.
LaTeX Font Info:    Font shape `U/msb/m/n' will be
(Font)              scaled to size 6.25204pt on input line 118.
LaTeX Font Info:    Font shape `T1/ppl/bx/n' in size <10> not available
(Font)              Font shape `T1/ppl/b/n' tried instead on input line 118.
LaTeX Font Info:    Font shape `U/msb/m/n' will be
(Font)              scaled to size 9.37807pt on input line 118.
LaTeX Font Info:    Font shape `U/msb/m/n' will be
(Font)              scaled to size 7.29405pt on input line 118.
LaTeX Font Info:    Font shape `U/msb/m/n' will be
(Font)              scaled to size 5.21004pt on input line 118.
LaTeX Font Info:    Font shape `T1/ppl/bx/n' in size <9> not available
(Font)              Font shape `T1/ppl/b/n' tried instead on input line 118.
LaTeX Font Info:    Try loading font information for T1+cmss on input line 126.


(c:/texlive/2014/texmf-dist/tex/latex/base/t1cmss.fd
File: t1cmss.fd 1999/05/25 v2.5h Standard LaTeX font definitions
)
Package microtype Info: Loading generic settings for font family
(microtype)             `cmss' (encoding: T1).
(microtype)             For optimal results, create family-specific settings.
(microtype)             See the microtype manual for details.

<Figures/S1a_CleanChannel.pdf, id=21, 1312.22827pt x 984.17123pt>
File: Figures/S1a_CleanChannel.pdf Graphic file (type pdf)

<use Figures/S1a_CleanChannel.pdf>
Package pdftex.def Info: Figures/S1a_CleanChannel.pdf used on input line 131.
(pdftex.def)             Requested size: 146.0475pt x 109.54327pt.

<Figures/S1b_DropsPair.pdf, id=22, 1312.22827pt x 984.17123pt>
File: Figures/S1b_DropsPair.pdf Graphic file (type pdf)

<use Figures/S1b_DropsPair.pdf>
Package pdftex.def Info: Figures/S1b_DropsPair.pdf used on input line 132.
(pdftex.def)             Requested size: 146.0475pt x 109.54327pt.

<Figures/FigS2a_DSC_0788small.jpg, id=25, 356.27419pt x 118.19408pt>
File: Figures/FigS2a_DSC_0788small.jpg Graphic file (type jpg)

<use Figures/FigS2a_DSC_0788small.jpg>
Package pdftex.def Info: Figures/FigS2a_DSC_0788small.jpg used on input line 15
5.
(pdftex.def)             Requested size: 426.79134pt x 141.5959pt.

<Figures/FigS2b_DSC_0788small_TopZigZag.jpg, id=26, 56.55913pt x 26.10422pt>
File: Figures/FigS2b_DSC_0788small_TopZigZag.jpg Graphic file (type jpg)

<use Figures/FigS2b_DSC_0788small_TopZigZag.jpg>
Package pdftex.def Info: Figures/FigS2b_DSC_0788small_TopZigZag.jpg used on inp
ut line 159.
(pdftex.def)             Requested size: 175.71294pt x 81.09052pt.

<Figures/FigS2c_FullChipNoWrinkles_2_BottomRightValve.jpg, id=27, 83.8332pt x 7
9.9788pt>
File: Figures/FigS2c_FullChipNoWrinkles_2_BottomRightValve.jpg Graphic file (ty
pe jpg)
 <use Figures/FigS2c_FullChipNoWrinkles_2_BottomRightValve.jpg>
Package pdftex.def Info: Figures/FigS2c_FullChipNoWrinkles_2_BottomRightValve.j
pg used on input line 160.
(pdftex.def)             Requested size: 85.35826pt x 81.43817pt.

[1

{c:/texlive/2014/texmf-var/fonts/map/pdftex/updmap/pdftex.map} <./logo-mdpi-eps
-converted-to.pdf> <./Figures/S1a_CleanChannel.pdf> <./Figures/S1b_DropsPair.pd
f

pdfTeX warning: pdflatex.exe (file ./Figures/S1b_DropsPair.pdf): PDF inclusion:
 multiple pdfs with page group included in a single page
>]
LaTeX Font Info:    Try loading font information for OMS+ppl on input line 181.

 (c:/texlive/2014/texmf-dist/tex/latex/psnfss/omsppl.fd
File: omsppl.fd 
)
LaTeX Font Info:    Font shape `OMS/ppl/m/n' in size <9> not available
(Font)              Font shape `OMS/cmsy/m/n' tried instead on input line 181.

Underfull \hbox (badness 4518) in paragraph at lines 181--181
  [] \T1/ppl/m/n/9 (+20) 2018 by the au-thors. Sub-mit-ted to \T1/ppl/m/it/9 (+
20) Mi-cro-ma-chines  \T1/ppl/m/n/9 (+20) for pos-si-ble open ac-cess pub-li-ca
-tion
 []


Underfull \hbox (badness 10000) in paragraph at lines 181--181
\T1/ppl/m/n/9 (+20) un-der the terms and con-di-tions of the Cre-ative Com-mons
 At-tri-bu-tion (CC BY) li-cense
 []


AED: lastpage setting LastPage
[2 <./Figures/FigS2a_DSC_0788small.jpg> <./Figures/FigS2b_DSC_0788small_TopZigZ
ag.jpg> <./Figures/FigS2c_FullChipNoWrinkles_2_BottomRightValve.jpg>]
Package atveryend Info: Empty hook `BeforeClearDocument' on input line 181.
Package atveryend Info: Empty hook `AfterLastShipout' on input line 181.

(./SupplementaryInformationZSR1.aux)
Package atveryend Info: Executing hook `AtVeryEndDocument' on input line 181.
Package atveryend Info: Executing hook `AtEndAfterFileList' on input line 181.
Package rerunfilecheck Info: File `SupplementaryInformationZSR1.out' has not ch
anged.
(rerunfilecheck)             Checksum: 7BEC792EC1E89254204E7773ABC7E433;769.
 ) 
Here is how much of TeX's memory you used:
 25278 strings out of 493117
 431796 string characters out of 6138984
 529739 words of memory out of 5000000
 28189 multiletter control sequences out of 15000+600000
 50344 words of font info for 154 fonts, out of 8000000 for 9000
 1141 hyphenation exceptions out of 8191
 62i,12n,56p,2430b,459s stack positions out of 5000i,500n,10000p,200000b,80000s
{c:/texlive/2014/texmf-dist/fonts/enc/dvips/cm-super/cm-super-t1.enc}{c:/texl
ive/2014/texmf-dist/fonts/enc/dvips/base/8r.enc}<c:/texlive/2014/texmf-dist/fon
ts/type1/public/amsfonts/cm/cmsy9.pfb><c:/texlive/2014/texmf-dist/fonts/type1/p
ublic/cm-super/sfss0500.pfb><c:/texlive/2014/texmf-dist/fonts/type1/urw/palatin
o/uplb8a.pfb><c:/texlive/2014/texmf-dist/fonts/type1/urw/palatino/uplr8a.pfb><c
:/texlive/2014/texmf-dist/fonts/type1/urw/palatino/uplri8a.pfb>
Output written on SupplementaryInformationZSR1.pdf (2 pages, 9001827 bytes).
PDF statistics:
 91 PDF objects out of 1000 (max. 8388607)
 65 compressed objects within 1 object stream
 8 named destinations out of 1000 (max. 500000)
 41027 words of extra memory for PDF output out of 42996 (max. 10000000)
