# Supplementary material for: CO2 Laser-Based Rapid Prototyping of Micropumps
Source: Micromachines (Basel). 2018 May 3;9(5):215. doi: 10.3390/mi9050215 (PMC6187535; doi:10.3390/mi9050215)
Supplement: Supplementary file 1 [file micromachines-09-00215-s001.zip › micromachines-284508-SI/SupplementaryInformationZSR1.out]

\BOOKMARK [1][]{section.1}{\376\377\000S\000u\000p\000p\000l\000e\000m\000e\000n\000t\000a\000r\000y\000\040\000D\000a\000t\000a}{}% 1
\BOOKMARK [2][]{subsection.1.1}{\376\377\000F\000i\000g\000u\000r\000e\000\040\000S\0001\000:\000\040\000D\000r\000y\000\040\000C\000h\000a\000n\000n\000e\000l\000s\000\040\000a\000n\000d\000\040\000D\000r\000o\000p\000l\000e\000t\000s\000\040\000M\000o\000v\000i\000n\000g\000\040\000W\000i\000t\000h\000i\000n\000\040\000a\000n\000\040\000O\000i\000l\000-\000S\000h\000e\000a\000t\000h}{section.1}% 2
\BOOKMARK [2][]{subsection.1.2}{\376\377\000F\000i\000g\000u\000r\000e\000\040\000S\0002\000:\000\040\000D\000r\000o\000p\000l\000e\000t\000s\000\040\000I\000n\000\040\000a\000\040\000Z\000i\000g\000-\000Z\000a\000g}{section.1}% 3
