# Supplementary material for: CO2 Laser-Based Rapid Prototyping of Micropumps
Source: Micromachines (Basel). 2018 May 3;9(5):215. doi: 10.3390/mi9050215 (PMC6187535; doi:10.3390/mi9050215)
Supplement: Supplementary file 1 [file micromachines-09-00215-s001.zip › micromachines-284508-SI/SupplementaryInformationZSR1.tex]

%  LaTeX support: latex@mdpi.com 
%  In case you need support, please attach all files that are necessary for compiling as well as the log file, and specify the details of your LaTeX setup (which operating system and LaTeX version / tools you are using).

% You need to save the "mdpi.cls" and "mdpi.bst" files into the same folder as this template file.


% TTD
% M&M for photos
% M&M for oversampling and cycle 
% M&M for keeping same pressure settings (and perhaps getting reproducibility)
% M&M for operation to ensure reproducibility - keep settings fixed at P+=40 kPA, P- = -20 kPA etc.
% M&M for pulsatility measurement
% Any other reason for 50% variation in droplets?
% better alignment marks etc for 50 um or better alignment
% quantify alignment
% Stock of dark blue PMMA
% Rounding and cross sections of channels
% Establish SOPs for TPUs and order 
% Better regulators
% delegated stepping 
% tweak nozzles at T intersection?
% MAchine vision for monodispersity, pulsatility and backflow
% technical note on machine vision to measure channel depths vs length?
% technical note on how to make a good channel (ie not variable cross section)
% oil recycling
% water droplet parking...
%=================================================================
\documentclass[micromachines,article,submit,moreauthors,pdftex,10pt,a4paper]{mdpi} 
%
%--------------------
% Class Options:
%--------------------
% journal
%----------
% Choose between the following MDPI journals:
% actuators, addictions, admsci, aerospace, agriculture, agronomy, algorithms, animals, antibiotics, antibodies, antioxidants, applsci, arts, asi, atmosphere, atoms, axioms, batteries, bdcc, behavsci, beverages, bioengineering, biology, biomedicines, biomimetics, biomolecules, biosensors, brainsci, buildings, carbon, cancers, catalysts, cells, ceramics, challenges, chemengineering, chemosensors, children, chromatography, climate, coatings, colloids, computation, computers, condensedmatter, cosmetics, cryptography, crystals, cybersecurity, data, dentistry, designs, diagnostics, diseases, diversity, econometrics, economies, education, electrochem, electrochemistry, electronics, energies, entropy, environments, epigenomes, est, fermentation, fibers, fire, fishes, fluids, foods, forecasting, forests, fractalfract, futureinternet, galaxies, games, gastrointestdisord, gels, genealogy, genes, geosciences, geriatrics, hazardousmatters, healthcare, heritage, highthroughput, horticulturae, humanities, hydrology, informatics, information, infrastructures, inorganics, insects, instruments, ijerph, ijfs, ijms, ijgi, ijtpp, inventions, j, jcdd, jcm, jcs, jdb, jfb, jfmk, jimaging, jof, jintelligence, jlpea, jmmp, jmse, jpm, jrfm, jsan, land, languages, laws, life, literature, logistics, lubricants, machines, magnetochemistry, make, marinedrugs, materials, mathematics, mca, mti, medsci, medicines, membranes, metabolites, metals, microarrays, micromachines, microorganisms, minerals, modelling, molbank, molecules, mps, nanomaterials, ncrna, neonatalscreening, neuroglia, nitrogen, nutrients, ohbm, particles, pathogens, pharmaceuticals, pharmaceutics, pharmacy, philosophies, photonics, plants, plasma, polymers, polysaccharides, preprints, proceedings, processes, proteomes, publications, quaternary, qubs, reactions, recycling, religions, remotesensing, reports, resources, risks, robotics, safety, scipharm, sensors, separations, sexes, sinusitis, socsci, societies, soils, sports, standards, stats, surfaces, surgeries, sustainability, symmetry, systems, technologies, toxics, toxins, tropicalmed, universe, urbansci, vaccines, vetsci, vibration, viruses, vision, water, wem
%---------
% article
%---------
% The default type of manuscript is article, but can be replaced by: 
% abstract, addendum, article, benchmark, book, bookreview, briefreport, casereport, changes, comment, commentary, communication, conceptpaper, correction, conferenceproceedings, conferencereport, expressionofconcern, meetingreport, creative, datadescriptor, discussion, editorial, essay, erratum, hypothesis, interestingimages, letter, meetingreport, newbookreceived, opinion, obituary, projectreport, reply, reprint, retraction, review, perspective, protocol, shortnote, supfile, technicalnote, viewpoint
% supfile = supplementary materials
% protocol: If you are preparing a "Protocol" paper, please refer to http://www.mdpi.com/journal/mps/instructions for details on its expected structure and content.
%----------
% submit
%----------
% The class option "submit" will be changed to "accept" by the Editorial Office when the paper is accepted. This will only make changes to the frontpage (e.g. the logo of the journal will get visible), the headings, and the copyright information. Also, line numbering will be removed. Journal info and pagination for accepted papers will also be assigned by the Editorial Office.
%------------------
% moreauthors
%------------------
% If there is only one author the class option oneauthor should be used. Otherwise use the class option moreauthors.
%---------
% pdftex
%---------
% The option pdftex is for use with pdfLaTeX. If eps figures are used, remove the option pdftex and use LaTeX and dvi2pdf.

%=================================================================
\firstpage{1} 
\makeatletter 
\setcounter{page}{\@firstpage} 
\makeatother 
\articlenumber{x}
\doinum{10.3390/------}
\pubvolume{xx}
\pubyear{2018}
\copyrightyear{2018}
%\externaleditor{Academic Editor: name}
\history{Received: date; Accepted: date; Published: date}
%\ISSN{xxxx--xxxx}
%\issuenum{x}
%\updates{yes} % If there is an update available, un-comment this line

%------------------------------------------------------------------
% The following line should be uncommented if the LaTeX file is uploaded to arXiv.org
%\pdfoutput=1

%=================================================================
% Add packages and commands here. The following packages are loaded in our class file: fontenc, calc, indentfirst, fancyhdr, graphicx, lastpage, ifthen, lineno, float, amsmath, setspace, enumitem, mathpazo, booktabs, titlesec, etoolbox, amsthm, hyphenat, natbib, hyperref, footmisc, geometry, caption, url, mdframed, tabto, soul, multirow, microtype, tikz

%=================================================================
%% Please use the following mathematics environments: Theorem, Lemma, Corollary, Proposition, Characterization, Property, Problem, Example, ExamplesandDefinitions, Hypothesis, Remark, Definition
%% For proofs, please use the proof environment (the amsthm package is loaded by the MDPI class).

%=================================================================
% Full title of the paper (Capitalized)
\Title{CO$_2$ Laser-based Rapid Prototyping of Micropumps}

% Author Orchid ID: enter ID or remove command
%\newcommand{\orcidauthorA}{0000-0000-000-000X} % Add \orcidA{} behind the author's name
%\newcommand{\orcidauthorB}{0000-0000-000-000X} % Add \orcidB{} behind the author's name

% Authors, for the paper (add full first names)
%\Author{Firstname Lastname $^{1,\dagger,\ddagger}$\orcidA{}, Firstname Lastname $^{1,\ddagger}$ and Firstname Lastname 
%$^{2,}$*}
\Author{Zachary Strike $^{1,\dagger}$, Kamyar Ghofrani $^{2,\dagger}$ and Chris Backhouse $^{1,}$*}

% Authors, for metadata in PDF
%\AuthorNames{Firstname Lastname, Firstname Lastname and Firstname Lastname}
\AuthorNames{Zachary Strike, Kamyar Ghofrani and Chris Backhouse}
% Affiliations / Addresses (Add [1] after \address if there is only one affiliation.)

\address{%
$^{1}$ \quad Electrical and Computer Engineering, and Waterloo Institute of Nanotechnology, University of Waterloo, 
Waterloo, Canada N2L 3G1 \\
$^{2}$ \quad DropLab Inc., 151 Charles Steet West, Kitchener, Ontario, Canada N2G 1H6}
%\address[1]

% Contact information of the corresponding author
\corres{Correspondence: Chrisb@uwaterloo.ca; Tel.: +1-519-888-4567 extension 31467}

% Current address and/or shared authorship
\firstnote{These authors contributed equally to this work.}
% The commands \thirdnote{} till \eighthnote{} are available for further notes

% Simple summary
%\simplesumm{}

\begin{document}
%%%%%%%%%%%%%%%%%%%%%%%%%%%%%%%%%%%%%%%%%%
%% Only for the journal Gels: Please place the Experimental Section after the Conclusions

%%%%%%%%%%%%%%%%%%%%%%%%%%%%%%%%%%%%%%%%%%
%\setcounter{section}{-1} %% Remove this when starting to work on the template.


\section{Supplementary Data}
\subsection{Figure S1: Dry Channels and Droplets Moving Within an Oil-Sheath}
\begin{figure}[H]
\centering
\begin{tabular}{cc}
\includegraphics[height = 3.85 cm]{Figures/S1a_CleanChannel.pdf} &
\includegraphics[height = 3.85 cm]{Figures/S1b_DropsPair.pdf} \\
(a) & (b) \\
\end{tabular}
\caption{
\textbf{(a)} An image of the fabricated chip near the T-intersection prior to any contact with liquid. The slight 
astigmatism of the laser beam is seen here, producing slightly different channel profiles in the horizontal and 
vertical directions. In either case two widths are shown, the larger due to the heat-affected zone and the smaller due 
to the channel itself. (Please note that these images are rotated by 90 degrees from the image of Fig. S\ref{FigS1}a.) 
\textbf{(b)} A photograph of the droplets being moved along the channel. The larger width is 
again due to the heat affected zone, but the small difference in the refractive indices of the oil and PMMA makes the 
channels difficult to resolve. The smaller width is now the width taken up by the droplets. %This is apparently due to 
%the droplets moving within a $\approx$ 25 $\mu{m}$ sheath of oil.   
}
\label{FigS1}
\end{figure}   


\subsection{Figure S2: Droplets In a Zig-Zag}
\begin{figure}[H]
\centering
\begin{tabular}{c}
\includegraphics[width=15 cm]{Figures/FigS2a_DSC_0788small.jpg}\\
(a)
\end{tabular}
\begin{tabular}{cc}
\includegraphics[height = 2.85 cm]{Figures/FigS2b_DSC_0788small_TopZigZag.jpg} &
\includegraphics[width=3 cm]{Figures/FigS2c_FullChipNoWrinkles_2_BottomRightValve.jpg} \\
(b) & (c)\\
\end{tabular}
\caption{
\textbf{(a)} Under the conditions of minimal backstep, the chip (Fig. 1c) generates a uniform train of  
droplets of water (blue) in oil (clear) that are drawn from the oil and water reservoirs on the left 
and  marched through a complex structure to a waste well on the right. Not shown in Fig. 1c are the alignment 
holes (two on the right and one on the left). The chip is 76.2 x 25.4  mm and underneath are the 6 brass fittings 
screwed into the base of the chip, each connecting to an output from the pneumatic controller, which is in turn 
controlled via 
a laptop computer. \textbf{(b)} The top of the zig-zag structure is shown in higher resolution, with a shadow of the 
channel in the background. \textbf{(c)} Although the bottom right valve in (a) shows wrinkles in the membrane [from 
deformation under excessively large pressure differences] and some leakage into the moat around the valve, these 
defects are not apparent in the corresponding valve from a chip used only under the optimal pressure conditions. The 
brown shading is from the brass fitting that is attached underneath the chip.}
\label{FigS2}
\end{figure}   


%%%%%%%%%%%%%%%%%%%%%%%%%%%%%%%%%%%%%%%%%%
\end{document}
